# Supplementary material for: In Situ TEM Study of Electrical Property and Mechanical Deformation in MoS2/Graphene Heterostructures
Source: Nanomaterials (Basel). 2025 Jan 14;15(2):114. doi: 10.3390/nano15020114 (PMC11767539; doi:10.3390/nano15020114)
Supplement: Supplementary file 1 [file nanomaterials-15-00114-s001.zip]

Archive with 2 entries (2 files):
- S2.avi
- S1.avi
